# Supplementary material for: Plant-Based Diet Indices and Depression in University Students: The Nuts4Brain-Z Study
Source: Nutrients. 2026 Jun 21;18(12):2018. doi: 10.3390/nu18122018 (PMC13306175; doi:10.3390/nu18122018)
Supplement: Supplementary file 1 [file nutrients-18-02018-s001.zip]

Archive with 1 entries (1 files):
- nutrients-4357930-supplementary.pdf
